# Supplementary material for: Questioned validity of Gene Expression Dysregulated Domains in Down's Syndrome
Source: F1000Res. 2015 Jul 17;4:269. [Version 1] doi: 10.12688/f1000research.6735.1 (PMC4654439; doi:10.12688/f1000research.6735.1)
Supplement: Supplementary file 1 [file f1000research-4-7234-s0000.tgz]

Archive with 1 entries (1 files):
- b21bd66f-d8f9-4ac5-832f-39920f58f50d.pdf
